# Supplementary material for: A Pan-Cancer Analysis of Prognostic and Immunological Roles for Cell Death Genes
Source: Genes (Basel). 2023 May 28;14(6):1178. doi: 10.3390/genes14061178 (PMC10298235; doi:10.3390/genes14061178)
Supplement: Supplementary file 1 [file genes-14-01178-s001.zip]

Archive with 1 entries (1 files):
- genes-2390908-supplementary.pdf
